# Supplementary material for: Storage and Algal Association of Bacteria That Protect Microchloropsis salina from Grazing by Brachionus plicatilis
Source: Microorganisms. 2023 Mar 18;11(3):786. doi: 10.3390/microorganisms11030786 (PMC10056100; doi:10.3390/microorganisms11030786)
Supplement: Supplementary file 1 [file microorganisms-11-00786-s001.zip]

Archive with 1 entries (1 files):
- microorganisms-2259700-supplementary.pdf
